# Supplementary material for: Functional proprioceptive stimulation promotes early rehabilitation following ACL reconstruction: a randomized controlled trial
Source: Front Rehabil Sci. 2026 Jul 16;7:1882498. doi: 10.3389/fresc.2026.1882498 (PMC13422464; doi:10.3389/fresc.2026.1882498)
Supplement: Supplementary file 1 [file Table1.xlsx]

## Sheet: Feuil1
Group	Age	KOOS-PS	Days Surgery Session 1	Number sessions	AROM PRE	AROM MID	AROM POST	PROM PRE	PROM MID	PROM POST	Active Deficit PRE	Active Deficit MID	Active Deficit POST	Passive Deficit PRE	Passive Deficit MID	Passive Deficit POST	PAIN PRE S1	PAIN PRE S2	PAIN PRE S3	PAIN PRE S4	PAIN PRE S5	PAIN PRE S6	PAIN PRE S7	PAIN PRE S8	PAIN PRE S9	PAIN PRE S10	PAIN POST S1	PAIN POST S2	PAIN POST S3	PAIN POST S4	PAIN POST S5	PAIN POST S6	PAIN POST S7	PAIN POST S8	PAIN POST S9	PAIN POST S10	PAIN MED S1	PAIN MED S2	PAIN MED S3	PAIN MED S4	PAIN MED S5	PAIN MED S6	PAIN MED S7	PAIN MED S8	PAIN MED S9	PAIN MED S10
CPM	21	5	4	10	40	70	75	40	80	82	-12	-10	-8	-12	-10	-5	3	3	2	3	3	2	3	2	3	0	3	3	2	3	3	2	3	2	3	1	1	1	1	1	1	0	0	0	0	0
CPM	42	24	6	10	62	88	100	73	85	100	-15	-15	-8	-10	-10	-5	1	1	1	2	1	1	1	1	1	1	1	2	2	2	2	3	5	4	3	3	1	1	1	1	1	0	1	1	0	1
CPM	23	16	8	10	40	73	91	65	80	100	-20	0	0	-20	0	0	2	2	3	1	3	3	2	3	2	1	1	2	2	1	3	2	2	2	2	1	1	1	1	1	1	1	1	1	1	1
CPM	24	21	5	9	68	67	87	74	78	90	0	0	0	0	0	0	3	3	2	2	1	2	1	1	1		2	1	2	2	1	1	1	1	1		1	1	1	1	0	1	1	1	1	0
CPM	37	13	4	7	58	82	85	53	95	95	-10	-4	-4	-10	0	0	1	1	1	1	1	1	1				1	1	1	1	1	1	1				1	1	1	1	1	1	1	1	1	1
CPM	26	13	7	10	64	90	92	70	90	92	0	0	0	0	0	0	0	0	0	0	0	1	0	0	0	0	0	0	0	0	0	0	0	0	0	0	1	1	1	1	1	1	1	1	1	1
CPM	19	16	5	9	65	82	90	77	90	100	0	0	0	0	0	0	5	4	1	1	1	5	1	1	1		3	3	3	1	1	1	1	1	1		1	1	1	1	1	1	1	1	1	1
CPM	32	21	8	9	50	70	80	56	68	90	0	0	0	0	0	0	0	4	0	0	2	0	2	0	0		3	2	2	1	4	4	2	1	1		1	1	0	1	1	1	1	1	0	0
CPM	29	20	7	10	60	70	85	65	80	95	-10	-10	-5	-10	-10	-5	3	2	0	3	0	0	3	0	0	0	2	0	2	4	0	0	4	0	0	0	1	1	1	1	1	1	1	1	1	1
CPM	27	12	5	10	50		80	55		90	-5		0	-5		-5	0	0	0	0	0	0	0	0	0	0	0	0	0	0	0	0	0	0	0	2	1	1	1	1	1	1	1	1	1	1
CPM	34	4	6	9	70		86	80		90	-10		-5	-10		0	4	4	2	4	4	5	4	2	3		4	4	3	4	4	4	4	2	2		1	1	1	0	1	1	1	1	1	1
CPM	44	22	5	10	52	92	105	58	115	115	0	0	0	0	0	0	1	1	1	1	1	1	1	1	1		1	1	1	1	1	1	1	1	1		1	1	1	1	1	1	1	0	0	0
CPM+FPS	29	10	8	10	55	85	90	65	90	100	-10	-7	0	-10	-7	0	1	3	1	1	1	1	1	1	1	1	3	1	3	3	3	1	1	1	1	1	1	1	1	1	0	0	0	0	0	0
CPM+FPS	19	10	4	10	30	50	88	48	55	90	-5	0	0	0	0	0	2	0	1	0	1	0	0	0	0	0	2	0	1	0	0	0	0	0	0	0	1	1	1	1	1	0	1	1	1	0
CPM+FPS	23	15	6	10	64	91	100	70	91	100	-20	-20	-10	-20	-17	-10	2	4	2	3	2	3	2	2	3	2	2	4	2	3	2	3	3	3	3	2	1	0	1	1	1	1	1	1	1	0
CPM+FPS	34	19	6	5	70	110	120	80	120	120	0	0	0	0	0	0	1	1	1	2	1						1	1	1	1	1						1	1	1	1	0	0	0	0	0	0
CPM+FPS	50	12	4	7	48	92	96	49	94	98	-3	0	0	-3	0	0	1	1	1	1	1	1	1				2	1	1	1	1	1	1				1	1	1	1	1	1	1	1	1	1
CPM+FPS	21	10	4	10	50	85	90	70	85	95	-15	-15	-15	-10	-10	-15	1	0	1	1	3	0	0	0	0	0	2	3	1	1	5	0	1	0	0	0	1	1	1	1	0	1	0	0	0	0
CPM+FPS	36	21	4	6	50	90	100	70	96	110	-5	-5	0	-5	-5	0	3	2	3	3	3	2					2	1	2	2	2	2					1	1	1	1	1	1	1	1	1	1
CPM+FPS	25	23	6	10	50	90	110	70	110	120	-10	-5	-5	-5	-5	-5	1	1	1	1	1	1	1	1	1	1	1	1	1	1	1	1	1	1	1	1	1	1	1	1	0	0	0	0	0	0
CPM+FPS	18		7	10	42	92	100	60	95	105	-5	-5	0	-1	0	0	1	0	0	0	0	0	0	0	0	0	1	1	0	0	0	0	0	0	0	0	1	1	1	0	0	0	0	0	0	0
CPM+FPS	31	13	8	10	30	65	90	40	70	95	-5	0	0	-5	0	0	0	3	0	0	0	0	0	0	0	0	0	3	0	0	0	0	0	0	0	0	1	1	1	1	1	1	1	1	1	1
CPM+FPS	40	10	4	10	80		100	85		115	-20		0	-15		0	0	1	0	0	0	0	0	0	0	0	0	1	0	0	0	0	0	0	0	0	1	1	1	1	1	0	0	0	0	0
CPM+FPS	34	17	6	10	30		98	39		120	0		0	0		0	0	2	2	2	1	2	1	0	0	1	0	1	1	1	0	0	0	1	0	0	1	1	1	1	1	1	1	1	0	0
